# Supplementary material for: KIT D816V Mast Cells Derived from Induced Pluripotent Stem Cells Recapitulate Systemic Mastocytosis Transcriptional Profile
Source: Int J Mol Sci. 2023 Mar 9;24(6):5275. doi: 10.3390/ijms24065275 (PMC10049485; doi:10.3390/ijms24065275)
Supplement: Supplementary file 1 [file ijms-24-05275-s001.zip]

Archive with 1 entries (1 files):
- ijms-2223521-supplementary.pdf
